# Supplementary material for: COVID-19 outbreaks in nursing homes: A strong link with the coronavirus spread in the surrounding population, France, March to July 2020
Source: PLoS One. 2022 Jan 7;17(1):e0261756. doi: 10.1371/journal.pone.0261756 (PMC8741027; doi:10.1371/journal.pone.0261756)
Supplement: S1 Dataset — Description of the dataset: 943 lines (one line per nursing home) and 3 columns (Number, Département, DateOutbreak). Number: number of the nursing home. Département: number of the Département. DateOutbreak: date of the beginning of the outbreak. (CSV) [file pone.0261756.s004.csv]

Number	D�partement	DateOutbreak
1	1	NA
2	1	31-Mar-2020
3	1	NA
4	1	NA
5	1	2-Apr-2020
6	1	NA
7	1	2-Apr-2020
8	1	1-Apr-2020
9	1	28-Mar-2020
10	1	31-Mar-2020
11	1	NA
12	1	NA
13	1	2-Apr-2020
14	1	8-Apr-2020
15	1	3-Apr-2020
16	1	9-Apr-2020
17	1	NA
18	1	NA
19	1	23-Mar-2020
20	1	19-Jun-2020
21	1	NA
22	1	6-Apr-2020
23	1	NA
24	1	22-Mar-2020
25	1	7-Apr-2020
26	1	6-Apr-2020
27	1	NA
28	1	NA
29	1	NA
30	1	1-Apr-2020
31	1	31-Mar-2020
32	1	8-Apr-2020
33	1	NA
34	1	26-Mar-2020
35	1	1-Apr-2020
36	1	NA
37	1	9-Apr-2020
38	1	2-Apr-2020
39	1	1-Apr-2020
40	1	NA
41	1	NA
42	1	30-Mar-2020
43	1	NA
44	1	NA
45	1	20-Apr-2020
46	1	1-Apr-2020
47	1	15-Apr-2020
48	1	5-May-2020
49	1	16-May-2020
50	1	5-Apr-2020
51	1	NA
52	1	3-Apr-2020
53	1	24-Apr-2020
54	1	NA
55	1	6-Apr-2020
56	1	NA
57	1	NA
58	1	19-Apr-2020
59	1	NA
60	1	31-Mar-2020
61	1	NA
62	1	6-Apr-2020
63	1	15-Apr-2020
64	1	4-Apr-2020
65	1	10-Jul-2020
66	1	NA
67	1	26-Apr-2020
68	3	NA
69	3	NA
70	3	NA
71	3	NA
72	3	NA
73	3	NA
74	3	16-Apr-2020
75	3	NA
76	3	NA
77	3	5-Apr-2020
78	3	1-Apr-2020
79	3	9-Apr-2020
80	3	30-Mar-2020
81	3	28-Mar-2020
82	3	NA
83	3	NA
84	3	28-Mar-2020
85	3	NA
86	3	10-Apr-2020
87	3	28-Apr-2020
88	3	NA
89	3	NA
90	3	1-Apr-2020
91	3	NA
92	3	NA
93	3	NA
94	3	NA
95	3	NA
96	3	NA
97	3	NA
98	3	NA
99	3	10-Apr-2020
100	3	NA
101	3	NA
102	3	NA
103	3	7-Apr-2020
104	3	8-Apr-2020
105	3	NA
106	3	28-Apr-2020
107	3	NA
108	3	NA
109	3	3-Apr-2020
110	3	NA
111	3	NA
112	3	20-Apr-2020
113	3	NA
114	3	30-Mar-2020
115	3	NA
116	7	NA
117	7	12-May-2020
118	7	NA
119	7	1-Apr-2020
120	7	NA
121	7	30-Mar-2020
122	7	30-Mar-2020
123	7	3-Apr-2020
124	7	NA
125	7	NA
126	7	7-Apr-2020
127	7	NA
128	7	NA
129	7	7-May-2020
130	7	30-Mar-2020
131	7	1-Apr-2020
132	7	6-Apr-2020
133	7	6-Apr-2020
134	7	6-Apr-2020
135	7	31-Mar-2020
136	7	NA
137	7	28-Mar-2020
138	7	NA
139	7	NA
140	7	NA
141	7	2-Apr-2020
142	7	NA
143	7	21-Mar-2020
144	7	30-Mar-2020
145	7	30-Mar-2020
146	7	15-Mar-2020
147	7	30-Mar-2020
148	7	30-Mar-2020
149	7	30-Mar-2020
150	7	30-Mar-2020
151	7	30-Mar-2020
152	7	NA
153	7	NA
154	7	NA
155	7	2-Mar-2020
156	7	NA
157	7	30-Mar-2020
158	7	NA
159	7	NA
160	7	NA
161	7	NA
162	7	25-Mar-2020
163	7	NA
164	7	10-Apr-2020
165	7	2-Apr-2020
166	7	NA
167	7	23-Mar-2020
168	7	NA
169	7	30-Mar-2020
170	7	30-Mar-2020
171	7	30-Mar-2020
172	7	NA
173	7	NA
174	7	31-Mar-2020
175	7	3-Apr-2020
176	7	NA
177	7	30-Mar-2020
178	7	NA
179	7	20-Apr-2020
180	7	8-Apr-2020
181	15	NA
182	15	NA
183	15	2-Apr-2020
184	15	NA
185	15	NA
186	15	NA
187	15	NA
188	15	21-Apr-2020
189	15	NA
190	15	NA
191	15	NA
192	15	NA
193	15	NA
194	15	NA
195	15	NA
196	15	NA
197	15	NA
198	15	8-Apr-2020
199	15	NA
200	15	NA
201	15	NA
202	15	NA
203	15	NA
204	15	NA
205	15	28-Mar-2020
206	15	NA
207	15	6-Apr-2020
208	15	31-Mar-2020
209	15	NA
210	15	NA
211	15	NA
212	15	NA
213	15	NA
214	15	NA
215	15	NA
216	15	NA
217	15	17-Apr-2020
218	15	20-Apr-2020
219	15	1-Apr-2020
220	15	NA
221	26	NA
222	26	3-Apr-2020
223	26	1-Apr-2020
224	26	1-Apr-2020
225	26	30-Mar-2020
226	26	9-Jul-2020
227	26	2-Apr-2020
228	26	NA
229	26	31-Mar-2020
230	26	NA
231	26	NA
232	26	10-Apr-2020
233	26	2-Apr-2020
234	26	NA
235	26	NA
236	26	30-Mar-2020
237	26	30-Mar-2020
238	26	NA
239	26	4-Apr-2020
240	26	6-Apr-2020
241	26	NA
242	26	NA
243	26	1-Apr-2020
244	26	NA
245	26	27-Mar-2020
246	26	2-Apr-2020
247	26	NA
248	26	NA
249	26	NA
250	26	NA
251	26	NA
252	26	30-Apr-2020
253	26	NA
254	26	NA
255	26	5-May-2020
256	26	7-Mar-2020
257	26	NA
258	26	NA
259	26	31-Mar-2020
260	26	NA
261	26	3-Apr-2020
262	26	30-Mar-2020
263	26	NA
264	26	NA
265	26	NA
266	26	NA
267	26	NA
268	26	NA
269	26	31-Mar-2020
270	26	3-Apr-2020
271	26	6-Apr-2020
272	26	2-Apr-2020
273	26	NA
274	26	NA
275	26	27-Mar-2020
276	26	3-Apr-2020
277	26	NA
278	26	NA
279	26	27-Apr-2020
280	26	NA
281	26	31-Mar-2020
282	26	NA
283	26	21-Apr-2020
284	26	NA
285	26	30-Mar-2020
286	26	4-Apr-2020
287	26	17-Jul-2020
288	26	2-Apr-2020
289	26	NA
290	26	NA
291	26	NA
292	38	NA
293	38	NA
294	38	NA
295	38	NA
296	38	NA
297	38	31-Mar-2020
298	38	2-Apr-2020
299	38	16-Apr-2020
300	38	NA
301	38	3-Jul-2020
302	38	31-Mar-2020
303	38	6-Apr-2020
304	38	NA
305	38	6-Apr-2020
306	38	5-May-2020
307	38	30-Mar-2020
308	38	31-Mar-2020
309	38	29-Apr-2020
310	38	NA
311	38	15-Apr-2020
312	38	NA
313	38	NA
314	38	31-Mar-2020
315	38	15-Apr-2020
316	38	31-Mar-2020
317	38	31-Mar-2020
318	38	NA
319	38	6-Apr-2020
320	38	NA
321	38	28-Mar-2020
322	38	NA
323	38	2-Apr-2020
324	38	NA
325	38	22-May-2020
326	38	29-Mar-2020
327	38	3-Apr-2020
328	38	26-Apr-2020
329	38	NA
330	38	NA
331	38	30-Mar-2020
332	38	NA
333	38	NA
334	38	18-May-2020
335	38	NA
336	38	NA
337	38	NA
338	38	30-Mar-2020
339	38	1-Apr-2020
340	38	1-Apr-2020
341	38	NA
342	38	NA
343	38	NA
344	38	NA
345	38	30-Mar-2020
346	38	30-Mar-2020
347	38	30-Mar-2020
348	38	15-Apr-2020
349	38	NA
350	38	2-Apr-2020
351	38	31-Mar-2020
352	38	29-Mar-2020
353	38	NA
354	38	28-Mar-2020
355	38	NA
356	38	1-Apr-2020
357	38	NA
358	38	NA
359	38	NA
360	38	15-May-2020
361	38	NA
362	38	NA
363	38	14-Apr-2020
364	38	31-Mar-2020
365	38	NA
366	38	9-Apr-2020
367	38	NA
368	38	1-Apr-2020
369	38	NA
370	38	6-Apr-2020
371	38	31-Mar-2020
372	38	NA
373	38	NA
374	38	21-Mar-2020
375	38	NA
376	38	NA
377	38	NA
378	38	NA
379	38	10-Apr-2020
380	38	NA
381	38	17-Apr-2020
382	38	30-Mar-2020
383	38	NA
384	38	NA
385	38	NA
386	38	19-Apr-2020
387	38	NA
388	38	31-Mar-2020
389	38	28-Mar-2020
390	38	10-Apr-2020
391	38	NA
392	38	NA
393	38	NA
394	38	30-Mar-2020
395	38	1-Apr-2020
396	38	24-Mar-2020
397	38	NA
398	38	30-Mar-2020
399	38	30-Mar-2020
400	42	NA
401	42	2-Apr-2020
402	42	2-Apr-2020
403	42	NA
404	42	NA
405	42	6-Apr-2020
406	42	NA
407	42	31-Mar-2020
408	42	NA
409	42	21-Apr-2020
410	42	NA
411	42	2-Apr-2020
412	42	3-Apr-2020
413	42	NA
414	42	NA
415	42	NA
416	42	18-May-2020
417	42	NA
418	42	25-Mar-2020
419	42	NA
420	42	NA
421	42	1-Apr-2020
422	42	NA
423	42	NA
424	42	10-Apr-2020
425	42	7-Apr-2020
426	42	3-Apr-2020
427	42	NA
428	42	NA
429	42	NA
430	42	NA
431	42	16-Apr-2020
432	42	NA
433	42	NA
434	42	15-Jul-2020
435	42	16-Apr-2020
436	42	30-Mar-2020
437	42	26-Mar-2020
438	42	10-Apr-2020
439	42	NA
440	42	NA
441	42	NA
442	42	NA
443	42	2-Apr-2020
444	42	NA
445	42	NA
446	42	15-Apr-2020
447	42	NA
448	42	17-Apr-2020
449	42	NA
450	42	10-Apr-2020
451	42	2-Apr-2020
452	42	8-Apr-2020
453	42	30-Mar-2020
454	42	27-Mar-2020
455	42	30-Mar-2020
456	42	23-Apr-2020
457	42	31-Mar-2020
458	42	6-Apr-2020
459	42	23-Mar-2020
460	42	NA
461	42	9-Apr-2020
462	42	3-Mar-2020
463	42	NA
464	42	1-Apr-2020
465	42	NA
466	42	NA
467	42	NA
468	42	NA
469	42	31-Mar-2020
470	42	NA
471	42	NA
472	42	NA
473	42	17-Apr-2020
474	42	31-Mar-2020
475	42	30-Mar-2020
476	42	2-Apr-2020
477	42	NA
478	42	NA
479	42	NA
480	42	2-Apr-2020
481	42	1-Apr-2020
482	42	NA
483	42	30-Mar-2020
484	42	31-Mar-2020
485	42	8-Apr-2020
486	42	NA
487	42	NA
488	42	1-Apr-2020
489	42	NA
490	42	23-Apr-2020
491	42	18-May-2020
492	42	NA
493	42	NA
494	42	NA
495	42	NA
496	42	28-May-2020
497	42	NA
498	42	NA
499	42	2-Apr-2020
500	42	27-Mar-2020
501	42	NA
502	42	31-Mar-2020
503	42	NA
504	42	1-Apr-2020
505	42	NA
506	42	8-Apr-2020
507	42	NA
508	42	30-Mar-2020
509	42	NA
510	42	2-Apr-2020
511	42	15-Apr-2020
512	43	1-Apr-2020
513	43	NA
514	43	NA
515	43	2-May-2020
516	43	30-Mar-2020
517	43	NA
518	43	NA
519	43	29-Apr-2020
520	43	31-Mar-2020
521	43	NA
522	43	30-Mar-2020
523	43	NA
524	43	NA
525	43	NA
526	43	27-Apr-2020
527	43	6-Apr-2020
528	43	NA
529	43	27-Mar-2020
530	43	2-Apr-2020
531	43	31-Mar-2020
532	43	NA
533	43	NA
534	43	26-Apr-2020
535	43	NA
536	43	6-Apr-2020
537	43	11-May-2020
538	43	NA
539	43	29-Apr-2020
540	43	NA
541	43	4-May-2020
542	43	10-Apr-2020
543	43	NA
544	43	NA
545	43	9-Apr-2020
546	43	NA
547	43	NA
548	43	3-Apr-2020
549	43	NA
550	43	30-Mar-2020
551	43	6-Apr-2020
552	43	31-Mar-2020
553	43	30-Mar-2020
554	43	NA
555	43	NA
556	43	30-Mar-2020
557	43	1-Apr-2020
558	43	NA
559	43	10-Apr-2020
560	43	NA
561	63	NA
562	63	30-Mar-2020
563	63	NA
564	63	6-Apr-2020
565	63	NA
566	63	NA
567	63	20-Apr-2020
568	63	NA
569	63	NA
570	63	11-Apr-2020
571	63	NA
572	63	NA
573	63	NA
574	63	6-Apr-2020
575	63	NA
576	63	NA
577	63	NA
578	63	31-Mar-2020
579	63	NA
580	63	NA
581	63	NA
582	63	NA
583	63	11-Apr-2020
584	63	NA
585	63	NA
586	63	NA
587	63	1-Apr-2020
588	63	18-Apr-2020
589	63	7-May-2020
590	63	3-Apr-2020
591	63	24-Apr-2020
592	63	NA
593	63	23-Mar-2020
594	63	NA
595	63	NA
596	63	NA
597	63	21-Mar-2020
598	63	NA
599	63	NA
600	63	13-May-2020
601	63	NA
602	63	NA
603	63	10-Apr-2020
604	63	1-Apr-2020
605	63	31-Mar-2020
606	63	12-Apr-2020
607	63	NA
608	63	8-May-2020
609	63	NA
610	63	NA
611	63	NA
612	63	NA
613	63	14-May-2020
614	63	10-Apr-2020
615	63	15-Apr-2020
616	63	NA
617	63	8-Apr-2020
618	63	NA
619	63	31-Mar-2020
620	63	NA
621	63	9-Apr-2020
622	63	6-May-2020
623	63	NA
624	63	NA
625	63	22-Mar-2020
626	63	NA
627	63	NA
628	63	30-Mar-2020
629	63	NA
630	63	NA
631	63	30-Mar-2020
632	63	25-May-2020
633	63	NA
634	63	NA
635	63	NA
636	63	NA
637	63	NA
638	63	NA
639	63	NA
640	63	NA
641	63	NA
642	63	NA
643	63	NA
644	63	NA
645	63	NA
646	63	NA
647	63	22-May-2020
648	63	NA
649	63	31-Mar-2020
650	63	14-Apr-2020
651	63	3-Apr-2020
652	63	31-Mar-2020
653	63	NA
654	63	NA
655	63	NA
656	63	NA
657	63	NA
658	63	30-Mar-2020
659	63	6-Apr-2020
660	69	4-Apr-2020
661	69	27-Mar-2020
662	69	8-Apr-2020
663	69	31-Mar-2020
664	69	19-Mar-2020
665	69	7-May-2020
666	69	21-Jul-2020
667	69	20-Mar-2020
668	69	NA
669	69	2-Apr-2020
670	69	NA
671	69	NA
672	69	NA
673	69	NA
674	69	10-Apr-2020
675	69	1-Apr-2020
676	69	3-Apr-2020
677	69	10-Apr-2020
678	69	19-Mar-2020
679	69	NA
680	69	8-Apr-2020
681	69	NA
682	69	31-Mar-2020
683	69	NA
684	69	3-Apr-2020
685	69	NA
686	69	30-Mar-2020
687	69	NA
688	69	NA
689	69	22-Apr-2020
690	69	31-Mar-2020
691	69	NA
692	69	NA
693	69	3-Apr-2020
694	69	NA
695	69	29-Jun-2020
696	69	NA
697	69	NA
698	69	NA
699	69	NA
700	69	31-Mar-2020
701	69	NA
702	69	30-Mar-2020
703	69	NA
704	69	16-Apr-2020
705	69	NA
706	69	NA
707	69	NA
708	69	29-Mar-2020
709	69	26-Mar-2020
710	69	NA
711	69	NA
712	69	12-May-2020
713	69	7-Apr-2020
714	69	5-May-2020
715	69	NA
716	69	19-Mar-2020
717	69	17-Jul-2020
718	69	26-Mar-2020
719	69	30-Mar-2020
720	69	NA
721	69	16-Apr-2020
722	69	NA
723	69	8-Jul-2020
724	69	7-Apr-2020
725	69	30-Mar-2020
726	69	30-Mar-2020
727	69	NA
728	69	30-Mar-2020
729	69	31-Mar-2020
730	69	NA
731	69	19-Apr-2020
732	69	1-Apr-2020
733	69	NA
734	69	30-Mar-2020
735	69	31-Mar-2020
736	69	NA
737	69	31-Mar-2020
738	69	19-Mar-2020
739	69	22-Mar-2020
740	69	22-Apr-2020
741	69	13-May-2020
742	69	9-Apr-2020
743	69	6-Apr-2020
744	69	15-Apr-2020
745	69	NA
746	69	30-Mar-2020
747	69	NA
748	69	24-Mar-2020
749	69	NA
750	69	4-Apr-2020
751	69	9-Apr-2020
752	69	10-Apr-2020
753	69	6-Apr-2020
754	69	14-Apr-2020
755	69	3-Apr-2020
756	69	NA
757	69	NA
758	69	3-Apr-2020
759	69	29-Mar-2020
760	69	NA
761	69	NA
762	69	NA
763	69	NA
764	69	2-Apr-2020
765	69	1-Apr-2020
766	69	30-Mar-2020
767	69	30-Mar-2020
768	69	NA
769	69	NA
770	69	NA
771	69	NA
772	69	NA
773	69	30-Mar-2020
774	69	NA
775	69	29-Apr-2020
776	69	NA
777	69	4-Apr-2020
778	69	NA
779	69	3-Apr-2020
780	69	NA
781	69	NA
782	69	16-Mar-2020
783	69	31-Mar-2020
784	69	8-Apr-2020
785	69	1-Apr-2020
786	69	1-Apr-2020
787	69	7-Apr-2020
788	69	28-Mar-2020
789	69	4-Apr-2020
790	69	4-Apr-2020
791	69	12-Apr-2020
792	69	NA
793	69	19-Mar-2020
794	69	15-Apr-2020
795	69	10-Apr-2020
796	69	4-Apr-2020
797	69	22-Mar-2020
798	69	NA
799	69	NA
800	69	NA
801	69	6-Apr-2020
802	69	2-Apr-2020
803	69	26-Mar-2020
804	69	1-Apr-2020
805	69	25-Apr-2020
806	69	NA
807	69	4-Apr-2020
808	69	27-May-2020
809	69	11-May-2020
810	69	29-Mar-2020
811	69	31-Mar-2020
812	69	NA
813	69	31-Mar-2020
814	69	31-Mar-2020
815	69	13-Apr-2020
816	69	NA
817	69	NA
818	69	11-Apr-2020
819	69	NA
820	69	NA
821	73	10-Jun-2020
822	73	NA
823	73	20-Mar-2020
824	73	NA
825	73	31-Mar-2020
826	73	NA
827	73	2-Apr-2020
828	73	15-Apr-2020
829	73	NA
830	73	NA
831	73	6-Apr-2020
832	73	9-Apr-2020
833	73	22-May-2020
834	73	NA
835	73	NA
836	73	3-Apr-2020
837	73	NA
838	73	5-Apr-2020
839	73	NA
840	73	2-Apr-2020
841	73	NA
842	73	NA
843	73	2-Apr-2020
844	73	NA
845	73	NA
846	73	14-Apr-2020
847	73	NA
848	73	14-May-2020
849	73	6-Apr-2020
850	73	NA
851	73	NA
852	73	3-Apr-2020
853	73	10-Apr-2020
854	73	25-Mar-2020
855	73	NA
856	73	NA
857	73	NA
858	73	NA
859	73	NA
860	73	NA
861	73	5-Apr-2020
862	73	7-Apr-2020
863	73	NA
864	73	NA
865	73	NA
866	73	NA
867	73	1-Apr-2020
868	73	NA
869	73	30-Mar-2020
870	73	NA
871	73	28-Apr-2020
872	73	30-Mar-2020
873	73	NA
874	73	1-Apr-2020
875	73	NA
876	73	1-Apr-2020
877	73	NA
878	74	1-Apr-2020
879	74	NA
880	74	1-Apr-2020
881	74	24-Jun-2020
882	74	NA
883	74	30-Mar-2020
884	74	NA
885	74	30-Mar-2020
886	74	NA
887	74	30-Mar-2020
888	74	7-May-2020
889	74	13-Apr-2020
890	74	NA
891	74	2-Apr-2020
892	74	31-Mar-2020
893	74	9-Apr-2020
894	74	4-Apr-2020
895	74	4-Apr-2020
896	74	NA
897	74	NA
898	74	NA
899	74	NA
900	74	9-Apr-2020
901	74	14-Apr-2020
902	74	NA
903	74	30-Mar-2020
904	74	NA
905	74	30-Mar-2020
906	74	2-Mar-2020
907	74	7-Apr-2020
908	74	3-Apr-2020
909	74	1-Apr-2020
910	74	6-Apr-2020
911	74	28-Mar-2020
912	74	NA
913	74	NA
914	74	2-Apr-2020
915	74	20-Mar-2020
916	74	30-Mar-2020
917	74	14-May-2020
918	74	9-Apr-2020
919	74	3-Apr-2020
920	74	30-Mar-2020
921	74	2-Apr-2020
922	74	3-Apr-2020
923	74	NA
924	74	30-Mar-2020
925	74	14-May-2020
926	74	30-Mar-2020
927	74	7-Apr-2020
928	74	2-Apr-2020
929	74	13-May-2020
930	74	30-Mar-2020
931	74	NA
932	74	NA
933	74	15-Apr-2020
934	74	NA
935	74	24-Mar-2020
936	74	31-Mar-2020
937	74	2-Apr-2020
938	74	31-Mar-2020
939	74	NA
940	74	11-May-2020
941	74	7-Apr-2020
942	74	NA
943	74	NA
