# Supplementary material for: COVID-19 outbreaks in nursing homes: A strong link with the coronavirus spread in the surrounding population, France, March to July 2020
Source: PLoS One. 2022 Jan 7;17(1):e0261756. doi: 10.1371/journal.pone.0261756 (PMC8741027; doi:10.1371/journal.pone.0261756)
Supplement: S2 Dataset — Description of the dataset: 135 lines per Département and four columns (Département, DateHospitalization, NumberHosp, NumberPopDpt). Département: number of the Département. DateHospitalization: Date of hospitalization. NumberHosp: number of inhabitants hospitalized the given day. NumberPopDpt: population size of the Département. (CSV) [file pone.0261756.s005.csv]

D�partement	DateHospitalization	NumberHosp	NumberPopDpt
1	19-Mar-2020	1	656955
1	20-Mar-2020	0	656955
1	21-Mar-2020	3	656955
1	22-Mar-2020	3	656955
1	23-Mar-2020	14	656955
1	24-Mar-2020	11	656955
1	25-Mar-2020	13	656955
1	26-Mar-2020	14	656955
1	27-Mar-2020	14	656955
1	28-Mar-2020	7	656955
1	29-Mar-2020	11	656955
1	30-Mar-2020	20	656955
1	31-Mar-2020	20	656955
1	1-Apr-2020	38	656955
1	2-Apr-2020	33	656955
1	3-Apr-2020	15	656955
1	4-Apr-2020	25	656955
1	5-Apr-2020	12	656955
1	6-Apr-2020	11	656955
1	7-Apr-2020	15	656955
1	8-Apr-2020	19	656955
1	9-Apr-2020	13	656955
1	10-Apr-2020	17	656955
1	11-Apr-2020	7	656955
1	12-Apr-2020	4	656955
1	13-Apr-2020	12	656955
1	14-Apr-2020	14	656955
1	15-Apr-2020	35	656955
1	16-Apr-2020	16	656955
1	17-Apr-2020	9	656955
1	18-Apr-2020	31	656955
1	19-Apr-2020	3	656955
1	20-Apr-2020	4	656955
1	21-Apr-2020	12	656955
1	22-Apr-2020	13	656955
1	23-Apr-2020	10	656955
1	24-Apr-2020	7	656955
1	25-Apr-2020	4	656955
1	26-Apr-2020	4	656955
1	27-Apr-2020	4	656955
1	28-Apr-2020	4	656955
1	29-Apr-2020	14	656955
1	30-Apr-2020	8	656955
1	1-May-2020	4	656955
1	2-May-2020	1	656955
1	3-May-2020	1	656955
1	4-May-2020	2	656955
1	5-May-2020	7	656955
1	6-May-2020	8	656955
1	7-May-2020	1	656955
1	8-May-2020	1	656955
1	9-May-2020	1	656955
1	10-May-2020	3	656955
1	11-May-2020	6	656955
1	12-May-2020	4	656955
1	13-May-2020	6	656955
1	14-May-2020	4	656955
1	15-May-2020	4	656955
1	16-May-2020	1	656955
1	17-May-2020	1	656955
1	18-May-2020	1	656955
1	19-May-2020	5	656955
1	20-May-2020	2	656955
1	21-May-2020	0	656955
1	22-May-2020	0	656955
1	23-May-2020	4	656955
1	24-May-2020	0	656955
1	25-May-2020	1	656955
1	26-May-2020	2	656955
1	27-May-2020	0	656955
1	28-May-2020	0	656955
1	29-May-2020	0	656955
1	30-May-2020	2	656955
1	31-May-2020	0	656955
1	1-Jun-2020	0	656955
1	2-Jun-2020	1	656955
1	3-Jun-2020	2	656955
1	4-Jun-2020	4	656955
1	5-Jun-2020	0	656955
1	6-Jun-2020	0	656955
1	7-Jun-2020	0	656955
1	8-Jun-2020	3	656955
1	9-Jun-2020	0	656955
1	10-Jun-2020	1	656955
1	11-Jun-2020	0	656955
1	12-Jun-2020	0	656955
1	13-Jun-2020	0	656955
1	14-Jun-2020	0	656955
1	15-Jun-2020	0	656955
1	16-Jun-2020	2	656955
1	17-Jun-2020	1	656955
1	18-Jun-2020	0	656955
1	19-Jun-2020	0	656955
1	20-Jun-2020	0	656955
1	21-Jun-2020	0	656955
1	22-Jun-2020	0	656955
1	23-Jun-2020	0	656955
1	24-Jun-2020	1	656955
1	25-Jun-2020	2	656955
1	26-Jun-2020	0	656955
1	27-Jun-2020	0	656955
1	28-Jun-2020	0	656955
1	29-Jun-2020	0	656955
1	30-Jun-2020	0	656955
1	1-Jul-2020	0	656955
1	2-Jul-2020	0	656955
1	3-Jul-2020	1	656955
1	4-Jul-2020	0	656955
1	5-Jul-2020	0	656955
1	6-Jul-2020	1	656955
1	7-Jul-2020	0	656955
1	8-Jul-2020	0	656955
1	9-Jul-2020	0	656955
1	10-Jul-2020	1	656955
1	11-Jul-2020	0	656955
1	12-Jul-2020	0	656955
1	13-Jul-2020	0	656955
1	14-Jul-2020	0	656955
1	15-Jul-2020	0	656955
1	16-Jul-2020	0	656955
1	17-Jul-2020	0	656955
1	18-Jul-2020	0	656955
1	19-Jul-2020	0	656955
1	20-Jul-2020	1	656955
1	21-Jul-2020	1	656955
1	22-Jul-2020	1	656955
1	23-Jul-2020	0	656955
1	24-Jul-2020	1	656955
1	25-Jul-2020	0	656955
1	26-Jul-2020	0	656955
1	27-Jul-2020	0	656955
1	28-Jul-2020	0	656955
1	29-Jul-2020	0	656955
1	30-Jul-2020	0	656955
1	31-Jul-2020	0	656955
3	19-Mar-2020	2	331315
3	20-Mar-2020	4	331315
3	21-Mar-2020	4	331315
3	22-Mar-2020	1	331315
3	23-Mar-2020	11	331315
3	24-Mar-2020	1	331315
3	25-Mar-2020	6	331315
3	26-Mar-2020	10	331315
3	27-Mar-2020	6	331315
3	28-Mar-2020	7	331315
3	29-Mar-2020	3	331315
3	30-Mar-2020	14	331315
3	31-Mar-2020	5	331315
3	1-Apr-2020	9	331315
3	2-Apr-2020	5	331315
3	3-Apr-2020	5	331315
3	4-Apr-2020	6	331315
3	5-Apr-2020	5	331315
3	6-Apr-2020	6	331315
3	7-Apr-2020	5	331315
3	8-Apr-2020	9	331315
3	9-Apr-2020	3	331315
3	10-Apr-2020	5	331315
3	11-Apr-2020	8	331315
3	12-Apr-2020	4	331315
3	13-Apr-2020	3	331315
3	14-Apr-2020	6	331315
3	15-Apr-2020	2	331315
3	16-Apr-2020	4	331315
3	17-Apr-2020	2	331315
3	18-Apr-2020	2	331315
3	19-Apr-2020	0	331315
3	20-Apr-2020	5	331315
3	21-Apr-2020	5	331315
3	22-Apr-2020	5	331315
3	23-Apr-2020	3	331315
3	24-Apr-2020	2	331315
3	25-Apr-2020	5	331315
3	26-Apr-2020	3	331315
3	27-Apr-2020	0	331315
3	28-Apr-2020	1	331315
3	29-Apr-2020	0	331315
3	30-Apr-2020	2	331315
3	1-May-2020	2	331315
3	2-May-2020	2	331315
3	3-May-2020	0	331315
3	4-May-2020	1	331315
3	5-May-2020	2	331315
3	6-May-2020	2	331315
3	7-May-2020	2	331315
3	8-May-2020	3	331315
3	9-May-2020	0	331315
3	10-May-2020	1	331315
3	11-May-2020	0	331315
3	12-May-2020	2	331315
3	13-May-2020	0	331315
3	14-May-2020	1	331315
3	15-May-2020	0	331315
3	16-May-2020	0	331315
3	17-May-2020	0	331315
3	18-May-2020	0	331315
3	19-May-2020	5	331315
3	20-May-2020	4	331315
3	21-May-2020	0	331315
3	22-May-2020	0	331315
3	23-May-2020	5	331315
3	24-May-2020	3	331315
3	25-May-2020	3	331315
3	26-May-2020	1	331315
3	27-May-2020	3	331315
3	28-May-2020	0	331315
3	29-May-2020	0	331315
3	30-May-2020	0	331315
3	31-May-2020	2	331315
3	1-Jun-2020	1	331315
3	2-Jun-2020	4	331315
3	3-Jun-2020	0	331315
3	4-Jun-2020	0	331315
3	5-Jun-2020	4	331315
3	6-Jun-2020	0	331315
3	7-Jun-2020	0	331315
3	8-Jun-2020	4	331315
3	9-Jun-2020	0	331315
3	10-Jun-2020	1	331315
3	11-Jun-2020	3	331315
3	12-Jun-2020	2	331315
3	13-Jun-2020	0	331315
3	14-Jun-2020	0	331315
3	15-Jun-2020	0	331315
3	16-Jun-2020	1	331315
3	17-Jun-2020	1	331315
3	18-Jun-2020	0	331315
3	19-Jun-2020	0	331315
3	20-Jun-2020	0	331315
3	21-Jun-2020	0	331315
3	22-Jun-2020	1	331315
3	23-Jun-2020	0	331315
3	24-Jun-2020	0	331315
3	25-Jun-2020	0	331315
3	26-Jun-2020	1	331315
3	27-Jun-2020	0	331315
3	28-Jun-2020	0	331315
3	29-Jun-2020	0	331315
3	30-Jun-2020	0	331315
3	1-Jul-2020	0	331315
3	2-Jul-2020	0	331315
3	3-Jul-2020	1	331315
3	4-Jul-2020	0	331315
3	5-Jul-2020	0	331315
3	6-Jul-2020	0	331315
3	7-Jul-2020	0	331315
3	8-Jul-2020	0	331315
3	9-Jul-2020	0	331315
3	10-Jul-2020	1	331315
3	11-Jul-2020	0	331315
3	12-Jul-2020	0	331315
3	13-Jul-2020	0	331315
3	14-Jul-2020	0	331315
3	15-Jul-2020	0	331315
3	16-Jul-2020	0	331315
3	17-Jul-2020	0	331315
3	18-Jul-2020	0	331315
3	19-Jul-2020	0	331315
3	20-Jul-2020	0	331315
3	21-Jul-2020	0	331315
3	22-Jul-2020	0	331315
3	23-Jul-2020	1	331315
3	24-Jul-2020	0	331315
3	25-Jul-2020	1	331315
3	26-Jul-2020	0	331315
3	27-Jul-2020	0	331315
3	28-Jul-2020	0	331315
3	29-Jul-2020	0	331315
3	30-Jul-2020	0	331315
3	31-Jul-2020	0	331315
7	19-Mar-2020	7	326875
7	20-Mar-2020	7	326875
7	21-Mar-2020	6	326875
7	22-Mar-2020	2	326875
7	23-Mar-2020	7	326875
7	24-Mar-2020	8	326875
7	25-Mar-2020	44	326875
7	26-Mar-2020	11	326875
7	27-Mar-2020	12	326875
7	28-Mar-2020	34	326875
7	29-Mar-2020	7	326875
7	30-Mar-2020	21	326875
7	31-Mar-2020	33	326875
7	1-Apr-2020	15	326875
7	2-Apr-2020	12	326875
7	3-Apr-2020	19	326875
7	4-Apr-2020	1	326875
7	5-Apr-2020	6	326875
7	6-Apr-2020	23	326875
7	7-Apr-2020	14	326875
7	8-Apr-2020	9	326875
7	9-Apr-2020	7	326875
7	10-Apr-2020	10	326875
7	11-Apr-2020	2	326875
7	12-Apr-2020	2	326875
7	13-Apr-2020	10	326875
7	14-Apr-2020	10	326875
7	15-Apr-2020	7	326875
7	16-Apr-2020	4	326875
7	17-Apr-2020	14	326875
7	18-Apr-2020	8	326875
7	19-Apr-2020	1	326875
7	20-Apr-2020	4	326875
7	21-Apr-2020	6	326875
7	22-Apr-2020	4	326875
7	23-Apr-2020	8	326875
7	24-Apr-2020	4	326875
7	25-Apr-2020	6	326875
7	26-Apr-2020	7	326875
7	27-Apr-2020	11	326875
7	28-Apr-2020	51	326875
7	29-Apr-2020	3	326875
7	30-Apr-2020	28	326875
7	1-May-2020	9	326875
7	2-May-2020	2	326875
7	3-May-2020	0	326875
7	4-May-2020	4	326875
7	5-May-2020	36	326875
7	6-May-2020	16	326875
7	7-May-2020	8	326875
7	8-May-2020	4	326875
7	9-May-2020	3	326875
7	10-May-2020	9	326875
7	11-May-2020	1	326875
7	12-May-2020	4	326875
7	13-May-2020	9	326875
7	14-May-2020	7	326875
7	15-May-2020	1	326875
7	16-May-2020	1	326875
7	17-May-2020	0	326875
7	18-May-2020	6	326875
7	19-May-2020	4	326875
7	20-May-2020	5	326875
7	21-May-2020	0	326875
7	22-May-2020	3	326875
7	23-May-2020	0	326875
7	24-May-2020	2	326875
7	25-May-2020	2	326875
7	26-May-2020	4	326875
7	27-May-2020	4	326875
7	28-May-2020	0	326875
7	29-May-2020	0	326875
7	30-May-2020	0	326875
7	31-May-2020	1	326875
7	1-Jun-2020	2	326875
7	2-Jun-2020	3	326875
7	3-Jun-2020	0	326875
7	4-Jun-2020	1	326875
7	5-Jun-2020	0	326875
7	6-Jun-2020	0	326875
7	7-Jun-2020	0	326875
7	8-Jun-2020	2	326875
7	9-Jun-2020	0	326875
7	10-Jun-2020	1	326875
7	11-Jun-2020	1	326875
7	12-Jun-2020	1	326875
7	13-Jun-2020	0	326875
7	14-Jun-2020	0	326875
7	15-Jun-2020	0	326875
7	16-Jun-2020	0	326875
7	17-Jun-2020	0	326875
7	18-Jun-2020	0	326875
7	19-Jun-2020	0	326875
7	20-Jun-2020	0	326875
7	21-Jun-2020	0	326875
7	22-Jun-2020	0	326875
7	23-Jun-2020	0	326875
7	24-Jun-2020	1	326875
7	25-Jun-2020	0	326875
7	26-Jun-2020	0	326875
7	27-Jun-2020	0	326875
7	28-Jun-2020	0	326875
7	29-Jun-2020	0	326875
7	30-Jun-2020	0	326875
7	1-Jul-2020	0	326875
7	2-Jul-2020	0	326875
7	3-Jul-2020	0	326875
7	4-Jul-2020	0	326875
7	5-Jul-2020	0	326875
7	6-Jul-2020	1	326875
7	7-Jul-2020	0	326875
7	8-Jul-2020	1	326875
7	9-Jul-2020	0	326875
7	10-Jul-2020	1	326875
7	11-Jul-2020	1	326875
7	12-Jul-2020	0	326875
7	13-Jul-2020	2	326875
7	14-Jul-2020	1	326875
7	15-Jul-2020	2	326875
7	16-Jul-2020	0	326875
7	17-Jul-2020	0	326875
7	18-Jul-2020	0	326875
7	19-Jul-2020	0	326875
7	20-Jul-2020	0	326875
7	21-Jul-2020	1	326875
7	22-Jul-2020	1	326875
7	23-Jul-2020	0	326875
7	24-Jul-2020	0	326875
7	25-Jul-2020	0	326875
7	26-Jul-2020	0	326875
7	27-Jul-2020	0	326875
7	28-Jul-2020	0	326875
7	29-Jul-2020	0	326875
7	30-Jul-2020	1	326875
7	31-Jul-2020	0	326875
15	19-Mar-2020	1	142811
15	20-Mar-2020	1	142811
15	21-Mar-2020	1	142811
15	22-Mar-2020	0	142811
15	23-Mar-2020	0	142811
15	24-Mar-2020	2	142811
15	25-Mar-2020	1	142811
15	26-Mar-2020	0	142811
15	27-Mar-2020	1	142811
15	28-Mar-2020	1	142811
15	29-Mar-2020	0	142811
15	30-Mar-2020	3	142811
15	31-Mar-2020	3	142811
15	1-Apr-2020	1	142811
15	2-Apr-2020	9	142811
15	3-Apr-2020	3	142811
15	4-Apr-2020	1	142811
15	5-Apr-2020	2	142811
15	6-Apr-2020	2	142811
15	7-Apr-2020	0	142811
15	8-Apr-2020	2	142811
15	9-Apr-2020	2	142811
15	10-Apr-2020	0	142811
15	11-Apr-2020	0	142811
15	12-Apr-2020	1	142811
15	13-Apr-2020	1	142811
15	14-Apr-2020	1	142811
15	15-Apr-2020	1	142811
15	16-Apr-2020	1	142811
15	17-Apr-2020	1	142811
15	18-Apr-2020	0	142811
15	19-Apr-2020	5	142811
15	20-Apr-2020	1	142811
15	21-Apr-2020	3	142811
15	22-Apr-2020	1	142811
15	23-Apr-2020	1	142811
15	24-Apr-2020	0	142811
15	25-Apr-2020	0	142811
15	26-Apr-2020	0	142811
15	27-Apr-2020	6	142811
15	28-Apr-2020	3	142811
15	29-Apr-2020	0	142811
15	30-Apr-2020	0	142811
15	1-May-2020	0	142811
15	2-May-2020	1	142811
15	3-May-2020	0	142811
15	4-May-2020	1	142811
15	5-May-2020	2	142811
15	6-May-2020	0	142811
15	7-May-2020	0	142811
15	8-May-2020	0	142811
15	9-May-2020	0	142811
15	10-May-2020	0	142811
15	11-May-2020	0	142811
15	12-May-2020	2	142811
15	13-May-2020	1	142811
15	14-May-2020	0	142811
15	15-May-2020	0	142811
15	16-May-2020	1	142811
15	17-May-2020	0	142811
15	18-May-2020	0	142811
15	19-May-2020	0	142811
15	20-May-2020	0	142811
15	21-May-2020	0	142811
15	22-May-2020	0	142811
15	23-May-2020	0	142811
15	24-May-2020	0	142811
15	25-May-2020	1	142811
15	26-May-2020	0	142811
15	27-May-2020	0	142811
15	28-May-2020	0	142811
15	29-May-2020	0	142811
15	30-May-2020	0	142811
15	31-May-2020	0	142811
15	1-Jun-2020	0	142811
15	2-Jun-2020	0	142811
15	3-Jun-2020	0	142811
15	4-Jun-2020	0	142811
15	5-Jun-2020	0	142811
15	6-Jun-2020	0	142811
15	7-Jun-2020	0	142811
15	8-Jun-2020	0	142811
15	9-Jun-2020	0	142811
15	10-Jun-2020	0	142811
15	11-Jun-2020	0	142811
15	12-Jun-2020	1	142811
15	13-Jun-2020	0	142811
15	14-Jun-2020	0	142811
15	15-Jun-2020	0	142811
15	16-Jun-2020	0	142811
15	17-Jun-2020	0	142811
15	18-Jun-2020	0	142811
15	19-Jun-2020	0	142811
15	20-Jun-2020	0	142811
15	21-Jun-2020	0	142811
15	22-Jun-2020	0	142811
15	23-Jun-2020	0	142811
15	24-Jun-2020	0	142811
15	25-Jun-2020	0	142811
15	26-Jun-2020	0	142811
15	27-Jun-2020	0	142811
15	28-Jun-2020	0	142811
15	29-Jun-2020	0	142811
15	30-Jun-2020	0	142811
15	1-Jul-2020	0	142811
15	2-Jul-2020	0	142811
15	3-Jul-2020	0	142811
15	4-Jul-2020	1	142811
15	5-Jul-2020	0	142811
15	6-Jul-2020	0	142811
15	7-Jul-2020	0	142811
15	8-Jul-2020	0	142811
15	9-Jul-2020	0	142811
15	10-Jul-2020	0	142811
15	11-Jul-2020	0	142811
15	12-Jul-2020	0	142811
15	13-Jul-2020	0	142811
15	14-Jul-2020	0	142811
15	15-Jul-2020	0	142811
15	16-Jul-2020	0	142811
15	17-Jul-2020	0	142811
15	18-Jul-2020	0	142811
15	19-Jul-2020	0	142811
15	20-Jul-2020	0	142811
15	21-Jul-2020	0	142811
15	22-Jul-2020	0	142811
15	23-Jul-2020	0	142811
15	24-Jul-2020	0	142811
15	25-Jul-2020	0	142811
15	26-Jul-2020	0	142811
15	27-Jul-2020	0	142811
15	28-Jul-2020	0	142811
15	29-Jul-2020	0	142811
15	30-Jul-2020	0	142811
15	31-Jul-2020	0	142811
26	19-Mar-2020	15	520560
26	20-Mar-2020	3	520560
26	21-Mar-2020	11	520560
26	22-Mar-2020	5	520560
26	23-Mar-2020	12	520560
26	24-Mar-2020	20	520560
26	25-Mar-2020	32	520560
26	26-Mar-2020	44	520560
26	27-Mar-2020	30	520560
26	28-Mar-2020	33	520560
26	29-Mar-2020	18	520560
26	30-Mar-2020	50	520560
26	31-Mar-2020	27	520560
26	1-Apr-2020	40	520560
26	2-Apr-2020	11	520560
26	3-Apr-2020	46	520560
26	4-Apr-2020	23	520560
26	5-Apr-2020	7	520560
26	6-Apr-2020	25	520560
26	7-Apr-2020	22	520560
26	8-Apr-2020	19	520560
26	9-Apr-2020	14	520560
26	10-Apr-2020	9	520560
26	11-Apr-2020	20	520560
26	12-Apr-2020	13	520560
26	13-Apr-2020	7	520560
26	14-Apr-2020	10	520560
26	15-Apr-2020	13	520560
26	16-Apr-2020	14	520560
26	17-Apr-2020	8	520560
26	18-Apr-2020	8	520560
26	19-Apr-2020	5	520560
26	20-Apr-2020	3	520560
26	21-Apr-2020	11	520560
26	22-Apr-2020	4	520560
26	23-Apr-2020	3	520560
26	24-Apr-2020	7	520560
26	25-Apr-2020	7	520560
26	26-Apr-2020	5	520560
26	27-Apr-2020	5	520560
26	28-Apr-2020	4	520560
26	29-Apr-2020	2	520560
26	30-Apr-2020	3	520560
26	1-May-2020	1	520560
26	2-May-2020	1	520560
26	3-May-2020	0	520560
26	4-May-2020	2	520560
26	5-May-2020	4	520560
26	6-May-2020	7	520560
26	7-May-2020	5	520560
26	8-May-2020	3	520560
26	9-May-2020	0	520560
26	10-May-2020	1	520560
26	11-May-2020	0	520560
26	12-May-2020	0	520560
26	13-May-2020	0	520560
26	14-May-2020	9	520560
26	15-May-2020	0	520560
26	16-May-2020	2	520560
26	17-May-2020	0	520560
26	18-May-2020	0	520560
26	19-May-2020	1	520560
26	20-May-2020	1	520560
26	21-May-2020	2	520560
26	22-May-2020	0	520560
26	23-May-2020	0	520560
26	24-May-2020	0	520560
26	25-May-2020	1	520560
26	26-May-2020	1	520560
26	27-May-2020	0	520560
26	28-May-2020	1	520560
26	29-May-2020	0	520560
26	30-May-2020	1	520560
26	31-May-2020	0	520560
26	1-Jun-2020	0	520560
26	2-Jun-2020	0	520560
26	3-Jun-2020	0	520560
26	4-Jun-2020	0	520560
26	5-Jun-2020	0	520560
26	6-Jun-2020	0	520560
26	7-Jun-2020	0	520560
26	8-Jun-2020	0	520560
26	9-Jun-2020	0	520560
26	10-Jun-2020	1	520560
26	11-Jun-2020	0	520560
26	12-Jun-2020	0	520560
26	13-Jun-2020	0	520560
26	14-Jun-2020	0	520560
26	15-Jun-2020	0	520560
26	16-Jun-2020	2	520560
26	17-Jun-2020	0	520560
26	18-Jun-2020	0	520560
26	19-Jun-2020	0	520560
26	20-Jun-2020	0	520560
26	21-Jun-2020	0	520560
26	22-Jun-2020	0	520560
26	23-Jun-2020	0	520560
26	24-Jun-2020	3	520560
26	25-Jun-2020	0	520560
26	26-Jun-2020	4	520560
26	27-Jun-2020	1	520560
26	28-Jun-2020	0	520560
26	29-Jun-2020	0	520560
26	30-Jun-2020	0	520560
26	1-Jul-2020	0	520560
26	2-Jul-2020	0	520560
26	3-Jul-2020	0	520560
26	4-Jul-2020	0	520560
26	5-Jul-2020	0	520560
26	6-Jul-2020	0	520560
26	7-Jul-2020	0	520560
26	8-Jul-2020	0	520560
26	9-Jul-2020	0	520560
26	10-Jul-2020	3	520560
26	11-Jul-2020	0	520560
26	12-Jul-2020	0	520560
26	13-Jul-2020	0	520560
26	14-Jul-2020	0	520560
26	15-Jul-2020	3	520560
26	16-Jul-2020	0	520560
26	17-Jul-2020	0	520560
26	18-Jul-2020	0	520560
26	19-Jul-2020	0	520560
26	20-Jul-2020	0	520560
26	21-Jul-2020	0	520560
26	22-Jul-2020	0	520560
26	23-Jul-2020	0	520560
26	24-Jul-2020	1	520560
26	25-Jul-2020	0	520560
26	26-Jul-2020	0	520560
26	27-Jul-2020	0	520560
26	28-Jul-2020	0	520560
26	29-Jul-2020	1	520560
26	30-Jul-2020	0	520560
26	31-Jul-2020	0	520560
38	19-Mar-2020	11	1264979
38	20-Mar-2020	8	1264979
38	21-Mar-2020	13	1264979
38	22-Mar-2020	8	1264979
38	23-Mar-2020	16	1264979
38	24-Mar-2020	21	1264979
38	25-Mar-2020	29	1264979
38	26-Mar-2020	19	1264979
38	27-Mar-2020	36	1264979
38	28-Mar-2020	15	1264979
38	29-Mar-2020	28	1264979
38	30-Mar-2020	30	1264979
38	31-Mar-2020	18	1264979
38	1-Apr-2020	32	1264979
38	2-Apr-2020	21	1264979
38	3-Apr-2020	24	1264979
38	4-Apr-2020	22	1264979
38	5-Apr-2020	25	1264979
38	6-Apr-2020	30	1264979
38	7-Apr-2020	19	1264979
38	8-Apr-2020	13	1264979
38	9-Apr-2020	28	1264979
38	10-Apr-2020	27	1264979
38	11-Apr-2020	8	1264979
38	12-Apr-2020	12	1264979
38	13-Apr-2020	11	1264979
38	14-Apr-2020	5	1264979
38	15-Apr-2020	32	1264979
38	16-Apr-2020	15	1264979
38	17-Apr-2020	20	1264979
38	18-Apr-2020	16	1264979
38	19-Apr-2020	7	1264979
38	20-Apr-2020	11	1264979
38	21-Apr-2020	26	1264979
38	22-Apr-2020	18	1264979
38	23-Apr-2020	20	1264979
38	24-Apr-2020	22	1264979
38	25-Apr-2020	3	1264979
38	26-Apr-2020	0	1264979
38	27-Apr-2020	7	1264979
38	28-Apr-2020	12	1264979
38	29-Apr-2020	7	1264979
38	30-Apr-2020	6	1264979
38	1-May-2020	7	1264979
38	2-May-2020	1	1264979
38	3-May-2020	5	1264979
38	4-May-2020	10	1264979
38	5-May-2020	9	1264979
38	6-May-2020	7	1264979
38	7-May-2020	7	1264979
38	8-May-2020	2	1264979
38	9-May-2020	0	1264979
38	10-May-2020	0	1264979
38	11-May-2020	21	1264979
38	12-May-2020	7	1264979
38	13-May-2020	5	1264979
38	14-May-2020	10	1264979
38	15-May-2020	3	1264979
38	16-May-2020	0	1264979
38	17-May-2020	0	1264979
38	18-May-2020	2	1264979
38	19-May-2020	5	1264979
38	20-May-2020	3	1264979
38	21-May-2020	25	1264979
38	22-May-2020	2	1264979
38	23-May-2020	0	1264979
38	24-May-2020	0	1264979
38	25-May-2020	5	1264979
38	26-May-2020	2	1264979
38	27-May-2020	5	1264979
38	28-May-2020	1	1264979
38	29-May-2020	1	1264979
38	30-May-2020	3	1264979
38	31-May-2020	0	1264979
38	1-Jun-2020	0	1264979
38	2-Jun-2020	1	1264979
38	3-Jun-2020	5	1264979
38	4-Jun-2020	0	1264979
38	5-Jun-2020	0	1264979
38	6-Jun-2020	2	1264979
38	7-Jun-2020	0	1264979
38	8-Jun-2020	2	1264979
38	9-Jun-2020	0	1264979
38	10-Jun-2020	3	1264979
38	11-Jun-2020	1	1264979
38	12-Jun-2020	0	1264979
38	13-Jun-2020	0	1264979
38	14-Jun-2020	0	1264979
38	15-Jun-2020	2	1264979
38	16-Jun-2020	2	1264979
38	17-Jun-2020	11	1264979
38	18-Jun-2020	3	1264979
38	19-Jun-2020	5	1264979
38	20-Jun-2020	0	1264979
38	21-Jun-2020	0	1264979
38	22-Jun-2020	0	1264979
38	23-Jun-2020	0	1264979
38	24-Jun-2020	0	1264979
38	25-Jun-2020	1	1264979
38	26-Jun-2020	2	1264979
38	27-Jun-2020	1	1264979
38	28-Jun-2020	0	1264979
38	29-Jun-2020	0	1264979
38	30-Jun-2020	0	1264979
38	1-Jul-2020	2	1264979
38	2-Jul-2020	0	1264979
38	3-Jul-2020	0	1264979
38	4-Jul-2020	1	1264979
38	5-Jul-2020	0	1264979
38	6-Jul-2020	3	1264979
38	7-Jul-2020	0	1264979
38	8-Jul-2020	0	1264979
38	9-Jul-2020	1	1264979
38	10-Jul-2020	0	1264979
38	11-Jul-2020	1	1264979
38	12-Jul-2020	0	1264979
38	13-Jul-2020	0	1264979
38	14-Jul-2020	0	1264979
38	15-Jul-2020	0	1264979
38	16-Jul-2020	0	1264979
38	17-Jul-2020	0	1264979
38	18-Jul-2020	0	1264979
38	19-Jul-2020	0	1264979
38	20-Jul-2020	0	1264979
38	21-Jul-2020	0	1264979
38	22-Jul-2020	1	1264979
38	23-Jul-2020	1	1264979
38	24-Jul-2020	1	1264979
38	25-Jul-2020	0	1264979
38	26-Jul-2020	0	1264979
38	27-Jul-2020	0	1264979
38	28-Jul-2020	1	1264979
38	29-Jul-2020	0	1264979
38	30-Jul-2020	2	1264979
38	31-Jul-2020	0	1264979
42	19-Mar-2020	32	764737
42	20-Mar-2020	13	764737
42	21-Mar-2020	22	764737
42	22-Mar-2020	31	764737
42	23-Mar-2020	24	764737
42	24-Mar-2020	46	764737
42	25-Mar-2020	59	764737
42	26-Mar-2020	40	764737
42	27-Mar-2020	28	764737
42	28-Mar-2020	69	764737
42	29-Mar-2020	77	764737
42	30-Mar-2020	32	764737
42	31-Mar-2020	40	764737
42	1-Apr-2020	44	764737
42	2-Apr-2020	42	764737
42	3-Apr-2020	57	764737
42	4-Apr-2020	29	764737
42	5-Apr-2020	19	764737
42	6-Apr-2020	40	764737
42	7-Apr-2020	33	764737
42	8-Apr-2020	26	764737
42	9-Apr-2020	30	764737
42	10-Apr-2020	31	764737
42	11-Apr-2020	27	764737
42	12-Apr-2020	43	764737
42	13-Apr-2020	4	764737
42	14-Apr-2020	23	764737
42	15-Apr-2020	41	764737
42	16-Apr-2020	18	764737
42	17-Apr-2020	35	764737
42	18-Apr-2020	12	764737
42	19-Apr-2020	18	764737
42	20-Apr-2020	11	764737
42	21-Apr-2020	22	764737
42	22-Apr-2020	17	764737
42	23-Apr-2020	23	764737
42	24-Apr-2020	10	764737
42	25-Apr-2020	20	764737
42	26-Apr-2020	9	764737
42	27-Apr-2020	11	764737
42	28-Apr-2020	8	764737
42	29-Apr-2020	7	764737
42	30-Apr-2020	14	764737
42	1-May-2020	12	764737
42	2-May-2020	3	764737
42	3-May-2020	4	764737
42	4-May-2020	6	764737
42	5-May-2020	8	764737
42	6-May-2020	5	764737
42	7-May-2020	0	764737
42	8-May-2020	4	764737
42	9-May-2020	2	764737
42	10-May-2020	1	764737
42	11-May-2020	9	764737
42	12-May-2020	20	764737
42	13-May-2020	3	764737
42	14-May-2020	8	764737
42	15-May-2020	2	764737
42	16-May-2020	1	764737
42	17-May-2020	0	764737
42	18-May-2020	0	764737
42	19-May-2020	1	764737
42	20-May-2020	12	764737
42	21-May-2020	1	764737
42	22-May-2020	4	764737
42	23-May-2020	2	764737
42	24-May-2020	2	764737
42	25-May-2020	1	764737
42	26-May-2020	3	764737
42	27-May-2020	2	764737
42	28-May-2020	3	764737
42	29-May-2020	1	764737
42	30-May-2020	0	764737
42	31-May-2020	2	764737
42	1-Jun-2020	0	764737
42	2-Jun-2020	1	764737
42	3-Jun-2020	1	764737
42	4-Jun-2020	1	764737
42	5-Jun-2020	2	764737
42	6-Jun-2020	0	764737
42	7-Jun-2020	0	764737
42	8-Jun-2020	0	764737
42	9-Jun-2020	0	764737
42	10-Jun-2020	1	764737
42	11-Jun-2020	0	764737
42	12-Jun-2020	0	764737
42	13-Jun-2020	0	764737
42	14-Jun-2020	0	764737
42	15-Jun-2020	0	764737
42	16-Jun-2020	3	764737
42	17-Jun-2020	0	764737
42	18-Jun-2020	0	764737
42	19-Jun-2020	1	764737
42	20-Jun-2020	0	764737
42	21-Jun-2020	0	764737
42	22-Jun-2020	0	764737
42	23-Jun-2020	0	764737
42	24-Jun-2020	0	764737
42	25-Jun-2020	1	764737
42	26-Jun-2020	1	764737
42	27-Jun-2020	1	764737
42	28-Jun-2020	0	764737
42	29-Jun-2020	1	764737
42	30-Jun-2020	1	764737
42	1-Jul-2020	4	764737
42	2-Jul-2020	0	764737
42	3-Jul-2020	0	764737
42	4-Jul-2020	1	764737
42	5-Jul-2020	0	764737
42	6-Jul-2020	0	764737
42	7-Jul-2020	0	764737
42	8-Jul-2020	0	764737
42	9-Jul-2020	0	764737
42	10-Jul-2020	0	764737
42	11-Jul-2020	0	764737
42	12-Jul-2020	0	764737
42	13-Jul-2020	0	764737
42	14-Jul-2020	0	764737
42	15-Jul-2020	0	764737
42	16-Jul-2020	0	764737
42	17-Jul-2020	0	764737
42	18-Jul-2020	0	764737
42	19-Jul-2020	0	764737
42	20-Jul-2020	1	764737
42	21-Jul-2020	0	764737
42	22-Jul-2020	0	764737
42	23-Jul-2020	2	764737
42	24-Jul-2020	1	764737
42	25-Jul-2020	0	764737
42	26-Jul-2020	0	764737
42	27-Jul-2020	0	764737
42	28-Jul-2020	4	764737
42	29-Jul-2020	0	764737
42	30-Jul-2020	2	764737
42	31-Jul-2020	2	764737
43	19-Mar-2020	1	226901
43	20-Mar-2020	2	226901
43	21-Mar-2020	2	226901
43	22-Mar-2020	2	226901
43	23-Mar-2020	2	226901
43	24-Mar-2020	2	226901
43	25-Mar-2020	6	226901
43	26-Mar-2020	2	226901
43	27-Mar-2020	3	226901
43	28-Mar-2020	2	226901
43	29-Mar-2020	1	226901
43	30-Mar-2020	3	226901
43	31-Mar-2020	2	226901
43	1-Apr-2020	3	226901
43	2-Apr-2020	2	226901
43	3-Apr-2020	6	226901
43	4-Apr-2020	5	226901
43	5-Apr-2020	4	226901
43	6-Apr-2020	7	226901
43	7-Apr-2020	2	226901
43	8-Apr-2020	5	226901
43	9-Apr-2020	6	226901
43	10-Apr-2020	5	226901
43	11-Apr-2020	6	226901
43	12-Apr-2020	2	226901
43	13-Apr-2020	1	226901
43	14-Apr-2020	2	226901
43	15-Apr-2020	2	226901
43	16-Apr-2020	1	226901
43	17-Apr-2020	7	226901
43	18-Apr-2020	14	226901
43	19-Apr-2020	14	226901
43	20-Apr-2020	0	226901
43	21-Apr-2020	2	226901
43	22-Apr-2020	2	226901
43	23-Apr-2020	4	226901
43	24-Apr-2020	3	226901
43	25-Apr-2020	0	226901
43	26-Apr-2020	0	226901
43	27-Apr-2020	0	226901
43	28-Apr-2020	4	226901
43	29-Apr-2020	1	226901
43	30-Apr-2020	1	226901
43	1-May-2020	0	226901
43	2-May-2020	0	226901
43	3-May-2020	0	226901
43	4-May-2020	1	226901
43	5-May-2020	2	226901
43	6-May-2020	0	226901
43	7-May-2020	2	226901
43	8-May-2020	1	226901
43	9-May-2020	0	226901
43	10-May-2020	0	226901
43	11-May-2020	0	226901
43	12-May-2020	2	226901
43	13-May-2020	1	226901
43	14-May-2020	1	226901
43	15-May-2020	0	226901
43	16-May-2020	0	226901
43	17-May-2020	0	226901
43	18-May-2020	0	226901
43	19-May-2020	0	226901
43	20-May-2020	0	226901
43	21-May-2020	0	226901
43	22-May-2020	0	226901
43	23-May-2020	0	226901
43	24-May-2020	0	226901
43	25-May-2020	0	226901
43	26-May-2020	0	226901
43	27-May-2020	0	226901
43	28-May-2020	0	226901
43	29-May-2020	1	226901
43	30-May-2020	2	226901
43	31-May-2020	0	226901
43	1-Jun-2020	0	226901
43	2-Jun-2020	1	226901
43	3-Jun-2020	0	226901
43	4-Jun-2020	0	226901
43	5-Jun-2020	0	226901
43	6-Jun-2020	0	226901
43	7-Jun-2020	0	226901
43	8-Jun-2020	1	226901
43	9-Jun-2020	0	226901
43	10-Jun-2020	0	226901
43	11-Jun-2020	1	226901
43	12-Jun-2020	0	226901
43	13-Jun-2020	1	226901
43	14-Jun-2020	0	226901
43	15-Jun-2020	0	226901
43	16-Jun-2020	0	226901
43	17-Jun-2020	0	226901
43	18-Jun-2020	0	226901
43	19-Jun-2020	0	226901
43	20-Jun-2020	0	226901
43	21-Jun-2020	0	226901
43	22-Jun-2020	0	226901
43	23-Jun-2020	0	226901
43	24-Jun-2020	0	226901
43	25-Jun-2020	0	226901
43	26-Jun-2020	0	226901
43	27-Jun-2020	0	226901
43	28-Jun-2020	0	226901
43	29-Jun-2020	0	226901
43	30-Jun-2020	0	226901
43	1-Jul-2020	0	226901
43	2-Jul-2020	0	226901
43	3-Jul-2020	0	226901
43	4-Jul-2020	0	226901
43	5-Jul-2020	0	226901
43	6-Jul-2020	0	226901
43	7-Jul-2020	0	226901
43	8-Jul-2020	0	226901
43	9-Jul-2020	0	226901
43	10-Jul-2020	0	226901
43	11-Jul-2020	0	226901
43	12-Jul-2020	0	226901
43	13-Jul-2020	0	226901
43	14-Jul-2020	0	226901
43	15-Jul-2020	0	226901
43	16-Jul-2020	0	226901
43	17-Jul-2020	0	226901
43	18-Jul-2020	0	226901
43	19-Jul-2020	0	226901
43	20-Jul-2020	0	226901
43	21-Jul-2020	0	226901
43	22-Jul-2020	0	226901
43	23-Jul-2020	0	226901
43	24-Jul-2020	0	226901
43	25-Jul-2020	0	226901
43	26-Jul-2020	0	226901
43	27-Jul-2020	0	226901
43	28-Jul-2020	0	226901
43	29-Jul-2020	0	226901
43	30-Jul-2020	0	226901
43	31-Jul-2020	0	226901
63	19-Mar-2020	1	660240
63	20-Mar-2020	0	660240
63	21-Mar-2020	2	660240
63	22-Mar-2020	1	660240
63	23-Mar-2020	3	660240
63	24-Mar-2020	14	660240
63	25-Mar-2020	3	660240
63	26-Mar-2020	6	660240
63	27-Mar-2020	9	660240
63	28-Mar-2020	10	660240
63	29-Mar-2020	13	660240
63	30-Mar-2020	15	660240
63	31-Mar-2020	2	660240
63	1-Apr-2020	24	660240
63	2-Apr-2020	5	660240
63	3-Apr-2020	6	660240
63	4-Apr-2020	5	660240
63	5-Apr-2020	14	660240
63	6-Apr-2020	7	660240
63	7-Apr-2020	7	660240
63	8-Apr-2020	7	660240
63	9-Apr-2020	4	660240
63	10-Apr-2020	7	660240
63	11-Apr-2020	4	660240
63	12-Apr-2020	4	660240
63	13-Apr-2020	4	660240
63	14-Apr-2020	1	660240
63	15-Apr-2020	4	660240
63	16-Apr-2020	5	660240
63	17-Apr-2020	3	660240
63	18-Apr-2020	6	660240
63	19-Apr-2020	0	660240
63	20-Apr-2020	4	660240
63	21-Apr-2020	4	660240
63	22-Apr-2020	1	660240
63	23-Apr-2020	3	660240
63	24-Apr-2020	3	660240
63	25-Apr-2020	2	660240
63	26-Apr-2020	0	660240
63	27-Apr-2020	1	660240
63	28-Apr-2020	0	660240
63	29-Apr-2020	0	660240
63	30-Apr-2020	5	660240
63	1-May-2020	1	660240
63	2-May-2020	2	660240
63	3-May-2020	4	660240
63	4-May-2020	1	660240
63	5-May-2020	2	660240
63	6-May-2020	0	660240
63	7-May-2020	2	660240
63	8-May-2020	0	660240
63	9-May-2020	0	660240
63	10-May-2020	0	660240
63	11-May-2020	1	660240
63	12-May-2020	1	660240
63	13-May-2020	4	660240
63	14-May-2020	1	660240
63	15-May-2020	0	660240
63	16-May-2020	0	660240
63	17-May-2020	8	660240
63	18-May-2020	0	660240
63	19-May-2020	3	660240
63	20-May-2020	2	660240
63	21-May-2020	1	660240
63	22-May-2020	1	660240
63	23-May-2020	1	660240
63	24-May-2020	2	660240
63	25-May-2020	0	660240
63	26-May-2020	0	660240
63	27-May-2020	2	660240
63	28-May-2020	0	660240
63	29-May-2020	0	660240
63	30-May-2020	0	660240
63	31-May-2020	0	660240
63	1-Jun-2020	0	660240
63	2-Jun-2020	0	660240
63	3-Jun-2020	1	660240
63	4-Jun-2020	0	660240
63	5-Jun-2020	0	660240
63	6-Jun-2020	0	660240
63	7-Jun-2020	0	660240
63	8-Jun-2020	0	660240
63	9-Jun-2020	0	660240
63	10-Jun-2020	1	660240
63	11-Jun-2020	0	660240
63	12-Jun-2020	0	660240
63	13-Jun-2020	0	660240
63	14-Jun-2020	0	660240
63	15-Jun-2020	0	660240
63	16-Jun-2020	0	660240
63	17-Jun-2020	0	660240
63	18-Jun-2020	0	660240
63	19-Jun-2020	0	660240
63	20-Jun-2020	0	660240
63	21-Jun-2020	0	660240
63	22-Jun-2020	0	660240
63	23-Jun-2020	0	660240
63	24-Jun-2020	0	660240
63	25-Jun-2020	0	660240
63	26-Jun-2020	0	660240
63	27-Jun-2020	0	660240
63	28-Jun-2020	0	660240
63	29-Jun-2020	0	660240
63	30-Jun-2020	0	660240
63	1-Jul-2020	1	660240
63	2-Jul-2020	0	660240
63	3-Jul-2020	0	660240
63	4-Jul-2020	0	660240
63	5-Jul-2020	0	660240
63	6-Jul-2020	2	660240
63	7-Jul-2020	0	660240
63	8-Jul-2020	0	660240
63	9-Jul-2020	0	660240
63	10-Jul-2020	0	660240
63	11-Jul-2020	0	660240
63	12-Jul-2020	0	660240
63	13-Jul-2020	0	660240
63	14-Jul-2020	1	660240
63	15-Jul-2020	0	660240
63	16-Jul-2020	0	660240
63	17-Jul-2020	0	660240
63	18-Jul-2020	0	660240
63	19-Jul-2020	0	660240
63	20-Jul-2020	0	660240
63	21-Jul-2020	0	660240
63	22-Jul-2020	0	660240
63	23-Jul-2020	0	660240
63	24-Jul-2020	0	660240
63	25-Jul-2020	0	660240
63	26-Jul-2020	0	660240
63	27-Jul-2020	0	660240
63	28-Jul-2020	0	660240
63	29-Jul-2020	0	660240
63	30-Jul-2020	0	660240
63	31-Jul-2020	0	660240
69	19-Mar-2020	NA	1876051
69	20-Mar-2020	32	1876051
69	21-Mar-2020	71	1876051
69	22-Mar-2020	56	1876051
69	23-Mar-2020	109	1876051
69	24-Mar-2020	83	1876051
69	25-Mar-2020	128	1876051
69	26-Mar-2020	146	1876051
69	27-Mar-2020	180	1876051
69	28-Mar-2020	184	1876051
69	29-Mar-2020	102	1876051
69	30-Mar-2020	117	1876051
69	31-Mar-2020	135	1876051
69	1-Apr-2020	148	1876051
69	2-Apr-2020	112	1876051
69	3-Apr-2020	131	1876051
69	4-Apr-2020	90	1876051
69	5-Apr-2020	87	1876051
69	6-Apr-2020	65	1876051
69	7-Apr-2020	109	1876051
69	8-Apr-2020	96	1876051
69	9-Apr-2020	135	1876051
69	10-Apr-2020	86	1876051
69	11-Apr-2020	128	1876051
69	12-Apr-2020	39	1876051
69	13-Apr-2020	28	1876051
69	14-Apr-2020	64	1876051
69	15-Apr-2020	104	1876051
69	16-Apr-2020	74	1876051
69	17-Apr-2020	89	1876051
69	18-Apr-2020	66	1876051
69	19-Apr-2020	41	1876051
69	20-Apr-2020	35	1876051
69	21-Apr-2020	62	1876051
69	22-Apr-2020	61	1876051
69	23-Apr-2020	50	1876051
69	24-Apr-2020	60	1876051
69	25-Apr-2020	62	1876051
69	26-Apr-2020	18	1876051
69	27-Apr-2020	24	1876051
69	28-Apr-2020	46	1876051
69	29-Apr-2020	33	1876051
69	30-Apr-2020	40	1876051
69	1-May-2020	47	1876051
69	2-May-2020	24	1876051
69	3-May-2020	12	1876051
69	4-May-2020	13	1876051
69	5-May-2020	31	1876051
69	6-May-2020	20	1876051
69	7-May-2020	39	1876051
69	8-May-2020	25	1876051
69	9-May-2020	4	1876051
69	10-May-2020	3	1876051
69	11-May-2020	9	1876051
69	12-May-2020	15	1876051
69	13-May-2020	10	1876051
69	14-May-2020	17	1876051
69	15-May-2020	7	1876051
69	16-May-2020	42	1876051
69	17-May-2020	8	1876051
69	18-May-2020	8	1876051
69	19-May-2020	22	1876051
69	20-May-2020	9	1876051
69	21-May-2020	15	1876051
69	22-May-2020	7	1876051
69	23-May-2020	6	1876051
69	24-May-2020	2	1876051
69	25-May-2020	24	1876051
69	26-May-2020	14	1876051
69	27-May-2020	8	1876051
69	28-May-2020	8	1876051
69	29-May-2020	9	1876051
69	30-May-2020	16	1876051
69	31-May-2020	19	1876051
69	1-Jun-2020	0	1876051
69	2-Jun-2020	6	1876051
69	3-Jun-2020	12	1876051
69	4-Jun-2020	6	1876051
69	5-Jun-2020	6	1876051
69	6-Jun-2020	1	1876051
69	7-Jun-2020	1	1876051
69	8-Jun-2020	4	1876051
69	9-Jun-2020	8	1876051
69	10-Jun-2020	4	1876051
69	11-Jun-2020	6	1876051
69	12-Jun-2020	2	1876051
69	13-Jun-2020	4	1876051
69	14-Jun-2020	0	1876051
69	15-Jun-2020	1	1876051
69	16-Jun-2020	9	1876051
69	17-Jun-2020	4	1876051
69	18-Jun-2020	5	1876051
69	19-Jun-2020	3	1876051
69	20-Jun-2020	9	1876051
69	21-Jun-2020	1	1876051
69	22-Jun-2020	4	1876051
69	23-Jun-2020	7	1876051
69	24-Jun-2020	1	1876051
69	25-Jun-2020	0	1876051
69	26-Jun-2020	3	1876051
69	27-Jun-2020	1	1876051
69	28-Jun-2020	1	1876051
69	29-Jun-2020	7	1876051
69	30-Jun-2020	3	1876051
69	1-Jul-2020	1	1876051
69	2-Jul-2020	3	1876051
69	3-Jul-2020	5	1876051
69	4-Jul-2020	0	1876051
69	5-Jul-2020	2	1876051
69	6-Jul-2020	4	1876051
69	7-Jul-2020	3	1876051
69	8-Jul-2020	1	1876051
69	9-Jul-2020	6	1876051
69	10-Jul-2020	2	1876051
69	11-Jul-2020	1	1876051
69	12-Jul-2020	3	1876051
69	13-Jul-2020	6	1876051
69	14-Jul-2020	0	1876051
69	15-Jul-2020	4	1876051
69	16-Jul-2020	2	1876051
69	17-Jul-2020	6	1876051
69	18-Jul-2020	2	1876051
69	19-Jul-2020	0	1876051
69	20-Jul-2020	7	1876051
69	21-Jul-2020	2	1876051
69	22-Jul-2020	3	1876051
69	23-Jul-2020	6	1876051
69	24-Jul-2020	12	1876051
69	25-Jul-2020	0	1876051
69	26-Jul-2020	0	1876051
69	27-Jul-2020	8	1876051
69	28-Jul-2020	8	1876051
69	29-Jul-2020	4	1876051
69	30-Jul-2020	0	1876051
69	31-Jul-2020	5	1876051
73	19-Mar-2020	9	432548
73	20-Mar-2020	5	432548
73	21-Mar-2020	2	432548
73	22-Mar-2020	8	432548
73	23-Mar-2020	6	432548
73	24-Mar-2020	6	432548
73	25-Mar-2020	17	432548
73	26-Mar-2020	11	432548
73	27-Mar-2020	13	432548
73	28-Mar-2020	7	432548
73	29-Mar-2020	20	432548
73	30-Mar-2020	13	432548
73	31-Mar-2020	34	432548
73	1-Apr-2020	44	432548
73	2-Apr-2020	34	432548
73	3-Apr-2020	5	432548
73	4-Apr-2020	6	432548
73	5-Apr-2020	6	432548
73	6-Apr-2020	9	432548
73	7-Apr-2020	21	432548
73	8-Apr-2020	9	432548
73	9-Apr-2020	18	432548
73	10-Apr-2020	12	432548
73	11-Apr-2020	8	432548
73	12-Apr-2020	6	432548
73	13-Apr-2020	5	432548
73	14-Apr-2020	6	432548
73	15-Apr-2020	7	432548
73	16-Apr-2020	6	432548
73	17-Apr-2020	14	432548
73	18-Apr-2020	7	432548
73	19-Apr-2020	6	432548
73	20-Apr-2020	4	432548
73	21-Apr-2020	12	432548
73	22-Apr-2020	2	432548
73	23-Apr-2020	10	432548
73	24-Apr-2020	6	432548
73	25-Apr-2020	10	432548
73	26-Apr-2020	2	432548
73	27-Apr-2020	4	432548
73	28-Apr-2020	6	432548
73	29-Apr-2020	1	432548
73	30-Apr-2020	3	432548
73	1-May-2020	2	432548
73	2-May-2020	0	432548
73	3-May-2020	1	432548
73	4-May-2020	3	432548
73	5-May-2020	8	432548
73	6-May-2020	1	432548
73	7-May-2020	2	432548
73	8-May-2020	1	432548
73	9-May-2020	1	432548
73	10-May-2020	0	432548
73	11-May-2020	3	432548
73	12-May-2020	2	432548
73	13-May-2020	1	432548
73	14-May-2020	3	432548
73	15-May-2020	2	432548
73	16-May-2020	1	432548
73	17-May-2020	1	432548
73	18-May-2020	0	432548
73	19-May-2020	2	432548
73	20-May-2020	3	432548
73	21-May-2020	0	432548
73	22-May-2020	1	432548
73	23-May-2020	2	432548
73	24-May-2020	0	432548
73	25-May-2020	0	432548
73	26-May-2020	1	432548
73	27-May-2020	3	432548
73	28-May-2020	0	432548
73	29-May-2020	1	432548
73	30-May-2020	1	432548
73	31-May-2020	0	432548
73	1-Jun-2020	1	432548
73	2-Jun-2020	0	432548
73	3-Jun-2020	1	432548
73	4-Jun-2020	2	432548
73	5-Jun-2020	1	432548
73	6-Jun-2020	0	432548
73	7-Jun-2020	0	432548
73	8-Jun-2020	2	432548
73	9-Jun-2020	0	432548
73	10-Jun-2020	1	432548
73	11-Jun-2020	0	432548
73	12-Jun-2020	2	432548
73	13-Jun-2020	0	432548
73	14-Jun-2020	0	432548
73	15-Jun-2020	0	432548
73	16-Jun-2020	0	432548
73	17-Jun-2020	2	432548
73	18-Jun-2020	0	432548
73	19-Jun-2020	2	432548
73	20-Jun-2020	0	432548
73	21-Jun-2020	0	432548
73	22-Jun-2020	0	432548
73	23-Jun-2020	1	432548
73	24-Jun-2020	0	432548
73	25-Jun-2020	0	432548
73	26-Jun-2020	0	432548
73	27-Jun-2020	0	432548
73	28-Jun-2020	0	432548
73	29-Jun-2020	0	432548
73	30-Jun-2020	1	432548
73	1-Jul-2020	0	432548
73	2-Jul-2020	2	432548
73	3-Jul-2020	0	432548
73	4-Jul-2020	0	432548
73	5-Jul-2020	0	432548
73	6-Jul-2020	0	432548
73	7-Jul-2020	1	432548
73	8-Jul-2020	2	432548
73	9-Jul-2020	0	432548
73	10-Jul-2020	0	432548
73	11-Jul-2020	0	432548
73	12-Jul-2020	0	432548
73	13-Jul-2020	1	432548
73	14-Jul-2020	1	432548
73	15-Jul-2020	1	432548
73	16-Jul-2020	0	432548
73	17-Jul-2020	0	432548
73	18-Jul-2020	0	432548
73	19-Jul-2020	0	432548
73	20-Jul-2020	0	432548
73	21-Jul-2020	1	432548
73	22-Jul-2020	0	432548
73	23-Jul-2020	1	432548
73	24-Jul-2020	0	432548
73	25-Jul-2020	0	432548
73	26-Jul-2020	0	432548
73	27-Jul-2020	1	432548
73	28-Jul-2020	1	432548
73	29-Jul-2020	0	432548
73	30-Jul-2020	0	432548
73	31-Jul-2020	1	432548
74	19-Mar-2020	13	828405
74	20-Mar-2020	23	828405
74	21-Mar-2020	15	828405
74	22-Mar-2020	16	828405
74	23-Mar-2020	26	828405
74	24-Mar-2020	14	828405
74	25-Mar-2020	36	828405
74	26-Mar-2020	35	828405
74	27-Mar-2020	40	828405
74	28-Mar-2020	37	828405
74	29-Mar-2020	45	828405
74	30-Mar-2020	46	828405
74	31-Mar-2020	24	828405
74	1-Apr-2020	39	828405
74	2-Apr-2020	44	828405
74	3-Apr-2020	39	828405
74	4-Apr-2020	16	828405
74	5-Apr-2020	38	828405
74	6-Apr-2020	15	828405
74	7-Apr-2020	25	828405
74	8-Apr-2020	29	828405
74	9-Apr-2020	26	828405
74	10-Apr-2020	15	828405
74	11-Apr-2020	39	828405
74	12-Apr-2020	14	828405
74	13-Apr-2020	11	828405
74	14-Apr-2020	14	828405
74	15-Apr-2020	23	828405
74	16-Apr-2020	17	828405
74	17-Apr-2020	18	828405
74	18-Apr-2020	28	828405
74	19-Apr-2020	12	828405
74	20-Apr-2020	6	828405
74	21-Apr-2020	16	828405
74	22-Apr-2020	9	828405
74	23-Apr-2020	4	828405
74	24-Apr-2020	12	828405
74	25-Apr-2020	8	828405
74	26-Apr-2020	7	828405
74	27-Apr-2020	9	828405
74	28-Apr-2020	15	828405
74	29-Apr-2020	12	828405
74	30-Apr-2020	10	828405
74	1-May-2020	7	828405
74	2-May-2020	6	828405
74	3-May-2020	4	828405
74	4-May-2020	6	828405
74	5-May-2020	9	828405
74	6-May-2020	3	828405
74	7-May-2020	9	828405
74	8-May-2020	2	828405
74	9-May-2020	9	828405
74	10-May-2020	2	828405
74	11-May-2020	2	828405
74	12-May-2020	2	828405
74	13-May-2020	6	828405
74	14-May-2020	8	828405
74	15-May-2020	4	828405
74	16-May-2020	4	828405
74	17-May-2020	3	828405
74	18-May-2020	3	828405
74	19-May-2020	3	828405
74	20-May-2020	1	828405
74	21-May-2020	1	828405
74	22-May-2020	1	828405
74	23-May-2020	1	828405
74	24-May-2020	2	828405
74	25-May-2020	3	828405
74	26-May-2020	1	828405
74	27-May-2020	1	828405
74	28-May-2020	1	828405
74	29-May-2020	0	828405
74	30-May-2020	1	828405
74	31-May-2020	0	828405
74	1-Jun-2020	1	828405
74	2-Jun-2020	1	828405
74	3-Jun-2020	2	828405
74	4-Jun-2020	0	828405
74	5-Jun-2020	0	828405
74	6-Jun-2020	1	828405
74	7-Jun-2020	0	828405
74	8-Jun-2020	0	828405
74	9-Jun-2020	1	828405
74	10-Jun-2020	1	828405
74	11-Jun-2020	0	828405
74	12-Jun-2020	1	828405
74	13-Jun-2020	0	828405
74	14-Jun-2020	0	828405
74	15-Jun-2020	0	828405
74	16-Jun-2020	1	828405
74	17-Jun-2020	0	828405
74	18-Jun-2020	1	828405
74	19-Jun-2020	1	828405
74	20-Jun-2020	0	828405
74	21-Jun-2020	0	828405
74	22-Jun-2020	2	828405
74	23-Jun-2020	3	828405
74	24-Jun-2020	0	828405
74	25-Jun-2020	1	828405
74	26-Jun-2020	1	828405
74	27-Jun-2020	0	828405
74	28-Jun-2020	0	828405
74	29-Jun-2020	1	828405
74	30-Jun-2020	2	828405
74	1-Jul-2020	0	828405
74	2-Jul-2020	1	828405
74	3-Jul-2020	1	828405
74	4-Jul-2020	0	828405
74	5-Jul-2020	0	828405
74	6-Jul-2020	0	828405
74	7-Jul-2020	0	828405
74	8-Jul-2020	1	828405
74	9-Jul-2020	0	828405
74	10-Jul-2020	0	828405
74	11-Jul-2020	0	828405
74	12-Jul-2020	0	828405
74	13-Jul-2020	0	828405
74	14-Jul-2020	0	828405
74	15-Jul-2020	1	828405
74	16-Jul-2020	1	828405
74	17-Jul-2020	0	828405
74	18-Jul-2020	0	828405
74	19-Jul-2020	0	828405
74	20-Jul-2020	2	828405
74	21-Jul-2020	0	828405
74	22-Jul-2020	1	828405
74	23-Jul-2020	0	828405
74	24-Jul-2020	1	828405
74	25-Jul-2020	0	828405
74	26-Jul-2020	0	828405
74	27-Jul-2020	4	828405
74	28-Jul-2020	2	828405
74	29-Jul-2020	1	828405
74	30-Jul-2020	2	828405
74	31-Jul-2020	0	828405
